# Supplementary material for: Source Apportionment of Particulate Matter in a Metal Workshop
Source: Int J Environ Res Public Health. 2024 Jun 13;21(6):768. doi: 10.3390/ijerph21060768 (PMC11203473; doi:10.3390/ijerph21060768)
Supplement: Supplementary file 1 [file ijerph-21-00768-s001.zip]

Archive with 1 entries (1 files):
- ijerph-3034591-supplementary.pdf
